# Supplementary material for: Association between shift work and poor sleep quality in an Asian multi-ethnic working population: A cross-sectional study
Source: PLoS One. 2020 Mar 4;15(3):e0229693. doi: 10.1371/journal.pone.0229693 (PMC7055880; doi:10.1371/journal.pone.0229693)
Supplement: S1 Data — (XLSX) [file pone.0229693.s001.xlsx]

## Sheet: Dataset
ID	age	GHQ12_score	psqi_score	work_hrs_perday	bmi	caffeine_intake	subjective_sleep_quality	sleep_latency	sleep_duration	sleep_efficiency_subscale	sleep_disturbance	sleep_medication	daytime_dysfunction	perceived_sleep_quality	sleep_efficiency_factor	daily_disturbance	gender	shift_worker	alcohol_consumption	physical_activity	marital_status	psqi_sleep_quality	education_level	smoking_status	occupation_type	ethnicity	comorbidity	industry_type
004H2307	31.525	6	10	8.25	33.733	1	2	1.5	2	1	1.5	0	2	3.5	3	3.5	Male	No	Yes	Moderate	Married	Poor sleep quality	College & above	No	Office	Chinese	Yes	Transport
008M1707	30.0493	4.5	4	8.75	29.4777	1.5	0.5	0.5	1	0	1	0	1	1	1	2	Male	No	Yes	High	Single	Good sleep quality	College & above	Yes	Office	Indian	Yes	Transport
012G0407	47.488	0	3	10	22.8912	1.56667	1	0	0.5	0.5	0.5	0	0.5	1	1	1	Male	Yes	Yes	Moderate	Married	Good sleep quality	College & above	No	Control room	Chinese	Yes	Transport
015D2305	29.4853	1	4.5	7	22.615	1.14286	1	1	1.5	0	1	0	0	2	1.5	1	Male	No	No	Moderate	Single	Poor sleep quality	College & above	Yes	Control room	Indian	No	Transport
024M0905	36.3984	2.5	4	8.5	23.2437	1.24762	0	1	0.5	0.5	1	0	1	1	1	2	Female	No	Yes	High	Married	Good sleep quality	College & above	No	Office	Indian	No	Transport
026F2601	35.6728	0.5	7.5	10	31.2528	1.05	1	1.5	1.5	1.5	1.5	0	0.5	2.5	3	2	Male	Yes	Yes	Moderate	Single	Poor sleep quality	Pre-College	Yes	workshop	Malay	Yes	Transport
032D1504	27.3128	1	8	8.25	21.9348	0.659524	1.5	1.5	0.5	1.5	1.5	0.5	1	3	2	3	Male	Yes	No	Moderate	Single	Poor sleep quality	College & above	No	Control room	Malay	Yes	Transport
033I0505	31.8439	0	8.5	8.25	24.1444	1	1.5	2	1.5	2	0.5	0	1	3.5	3.5	1.5	Female	Yes	Yes	Low	Married	Poor sleep quality	Pre-College	Yes	Control room	Malay	No	Transport
035P1607	52.4394	0	6	8.125	28.2715	1.92857	1	0.5	2	1.5	1	0	0	1.5	3.5	1	Male	No	Yes	Moderate	Married	Poor sleep quality	College & above	No	Office	Indian	Yes	University
043W1502	35.1704	0	4	8.125	24.9579	1.92857	1.5	0	0	1.5	1	0	0	1.5	1.5	1	Female	Yes	Yes	Moderate	Married	Good sleep quality	College & above	No	Control room	Chinese	No	Transport
049Z1309	42.6694	1	10	8.125	42.7141	1.28571	1.5	2	2	2	1.5	0	1	3.5	4	2.5	Male	Yes	Yes	Moderate	Married	Poor sleep quality	Pre-College	Yes	Control room	Malay	Yes	Transport
050K2709	26.1342	2.5	8	8	34.0851	3.14286	1	1.5	1	1.5	1.5	0.5	1	2.5	2.5	3	Male	Yes	No	High	Single	Poor sleep quality	Pre-College	Yes	workshop	Malay	Yes	Transport
059B1507	28.4805	5	8	9	20.1708	1.14286	1.5	1	2	1	1	0.5	1	2.5	3	2.5	Female	Yes	Yes	Moderate	Single	Poor sleep quality	College & above	Yes	Control room	Chinese	Yes	Transport
064E2812	38.9624	0	3	10.5	23.5678	1.42857	1	0.5	0	0	1.5	0	0	1.5	0	1.5	Male	Yes	Yes	Moderate	Married	Good sleep quality	College & above	Yes	Control room	Malay	No	Transport
068H2305	46.8104	0	8	9	26.8921	2.5881	1.5	1.5	1	1.5	1	1	0.5	3	2.5	2.5	Male	Yes	Yes	Moderate	Married	Poor sleep quality	Pre-College	Yes	Control room	Chinese	No	Transport
070E0301	26.4545	0.5	7.5	10	24.5123	2.64286	1.5	0.5	1.5	0.5	1	1	1.5	2	2	3.5	Male	Yes	Yes	Moderate	Single	Poor sleep quality	Pre-College	Yes	Control room	Malay	No	Transport
075A1710	52.3299	4	4	9.25	24.7039	2.10476	0.5	1	1	0.5	0.5	0	0.5	1.5	1.5	1	Female	Yes	Yes	Moderate	Married	Poor sleep quality	Pre-College	No	Control room	Chinese	Yes	Transport
080Z2712	39.0637	1.5	3	10.5	21.3905	0.659524	1	0	0.5	0	1	0	0.5	1	0.5	1.5	Female	Yes	Yes	Moderate	Married	Good sleep quality	Pre-College	No	Control room	Malay	No	Transport
084Z0106	31.2868	2	8.5	8.5	22.8273	1.35714	1.5	2	2	1	1.5	0	0.5	3.5	3	2	Male	No	Yes	Moderate	Married	Poor sleep quality	Pre-College	Yes	Control room	Malay	No	Transport
088B0604	54.1574	0	3.5	8.25	25.4769	6.07143	0.5	1	1	0	1	0	0	1.5	1	1	Male	Yes	Yes	Moderate	Married	Good sleep quality	Pre-College	Yes	Control room	Malay	Yes	Transport
100B2308	43.7467	3	5.5	9	27.8678	1.64286	1	1	1	0	2	0	0.5	2	1	2.5	Male	Yes	Yes	High	Married	Poor sleep quality	College & above	Yes	Control room	Indian	Yes	Transport
104D0401	31.8576	4	4	8.5	22.3724	0.676191	0.5	0.5	0.5	0	1	0	1.5	1	0.5	2.5	Female	No	Yes	Moderate	Married	Poor sleep quality	College & above	No	Office	Chinese	No	Transport
109Z2403	36.0958	0	6	7.25	31.1149	1.03333	1	1.5	1.5	1	0.5	0	0.5	2.5	2.5	1	Female	No	Yes	Moderate	Married	Poor sleep quality	Pre-College	Yes	Control room	Indian	Yes	Transport
111E1908	48.8159	1	3.5	9.25	25.6148	2.13809	1	0	0.5	0	1	0	1	1	0.5	2	Male	No	Yes	Moderate	Married	Good sleep quality	College & above	No	Office	Chinese	Yes	Transport
112Z1707	57.4387	0.5	4.5	8.25	25.084	2.5	1	0.5	0.5	1.5	1	0	0	1.5	2	1	Female	Yes	No	Moderate	Married	Poor sleep quality	Pre-College	Yes	Control room	Chinese	Yes	Transport
116A2608	43.2977	0	7	8.825	19.8321	0.0333333	1	1.5	1.5	1	1	0	1	2.5	2.5	2	Female	Yes	Yes	Moderate	Married	Poor sleep quality	Pre-College	No	Control room	Chinese	No	Transport
121C0207	47.9945	0	5	8.125	22.2699	1.17619	1	0.5	1	1.5	1	0	0	1.5	2.5	1	Female	Yes	Yes	Moderate	Married	Poor sleep quality	Pre-College	No	Control room	Chinese	No	Transport
123H0208	38.5134	0.5	6.5	8	19.1569	2.56667	1.5	1.5	1	0.5	1	0	1	3	1.5	2	Male	Yes	No	Moderate	Married	Poor sleep quality	College & above	No	Control room	Malay	Yes	Transport
124E2504	30.5736	0.5	5.5	8	28.4784	1.07143	1	1	1.5	0.5	1	0	0.5	2	2	1.5	Male	No	Yes	Moderate	Married	Poor sleep quality	College & above	Yes	Control room	Chinese	Yes	Transport
126E0709	33.7687	3.5	9.5	8.575	27.4832	2.53333	1	1	1.5	3	2	0	1	2	4.5	3	Male	Yes	Yes	High	Single	Poor sleep quality	Pre-College	Yes	workshop	Indian	No	Transport
130C2202	29.4196	3.5	4.5	8.5	22.4432	1.31905	0.5	1.5	0.5	0.5	1	0	0.5	2	1	1.5	Male	No	Yes	Moderate	Married	Poor sleep quality	College & above	No	Control room	Chinese	Yes	Transport
132U3107	37.0308	0	7.5	8	27.6765	2.21429	1	1.5	0.5	1.5	1.5	0.5	1	2.5	2	3	Male	No	Yes	High	Married	Poor sleep quality	College & above	No	Control room	Malay	Yes	Transport
135B2105	38.3765	3	5.5	10.75	22.5059	3.15952	0.5	0.5	1	1.5	1.5	0	0.5	1	2.5	2	Male	Yes	Yes	Moderate	Married	Poor sleep quality	College & above	No	Control room	Malay	Yes	Transport
136B1904	57.7221	0.5	5.5	8.125	24.5689	2.53333	1	0.5	1.5	1.5	1	0	0	1.5	3	1	Male	Yes	No	High	Married	Poor sleep quality	Pre-College	Yes	workshop	Chinese	Yes	Transport
137J0306	38.4504	0	3.5	7	28.083	0.961905	1.5	0	0.5	0	1	0	0.5	1.5	0.5	1.5	Male	Yes	Yes	High	Married	Good sleep quality	Pre-College	Yes	Control room	Malay	Yes	Cooling plants
138J0509	37.8672	0	2.5	8.25	26.6252	0.357143	0.5	0	0.5	0.5	0.5	0	0.5	0.5	1	1	Male	No	No	Moderate	Married	Good sleep quality	College & above	No	Control room	Chinese	No	Transport
144X2002	39.9042	2.5	4.5	8.5	23.5639	1.35714	0.5	0	0.5	1.5	1	0	1	0.5	2	2	Female	Yes	Yes	High	Married	Poor sleep quality	Pre-College	No	Control room	Chinese	No	Transport
151C2010	28.8693	0.5	6.5	8	26.8963	2	1.5	1.5	2.5	0	1	0	0	3	2.5	1	Male	Yes	No	Moderate	Married	Poor sleep quality	Pre-College	Yes	Control room	Malay	No	Transport
159E2708	41.9466	0.5	4.5	9.25	23.926	1.44048	1	1	0.5	0.5	1	0	0.5	2	1	1.5	Female	Yes	Yes	Moderate	Married	Good sleep quality	College & above	No	Control room	Chinese	Yes	Transport
169Z1304	42.2587	0	7	9.5	21.8669	2.55	0.5	1.5	2	1.5	1	0	0.5	2	3.5	1.5	Female	Yes	No	High	Married	Poor sleep quality	Pre-College	Yes	Control room	Malay	No	Transport
174A0911	31.295	5	7.5	8.25	23.3316	2.00952	1	1.5	1	0.5	1.5	1.5	0.5	2.5	1.5	3.5	Female	No	No	Low	Married	Poor sleep quality	College & above	No	Control room	Malay	Yes	University
175G2702	42.9377	0	4	8	23.3125	1.6381	1	0.5	1	0	1	0	0.5	1.5	1	1.5	Female	No	Yes	Moderate	Married	Good sleep quality	College & above	No	Office	Chinese	Yes	University
177Z1511	29.7604	0	3.5	8	31.3839	2.08333	0.5	0.5	0.5	0.5	1	0	0.5	1	1	1.5	Male	Yes	Yes	Moderate	Single	Poor sleep quality	Pre-College	Yes	workshop	Malay	No	Transport
183G3105	42.9199	0	6	8.5	25.6666	5.83571	1	1	0.5	1.5	1	0	1	2	2	2	Male	No	No	Low	Married	Poor sleep quality	College & above	Yes	Office	Chinese	No	Transport
189J1304	31.4565	2.5	5.5	8.375	29.2184	0.642857	1	2	0.5	0	1	0	1	3	0.5	2	Male	Yes	Yes	High	Single	Poor sleep quality	Pre-College	Yes	workshop	Malay	No	Transport
193C2807	56.9788	0	5	8.25	25.702	2.07143	0.5	0.5	0	2.5	1	0	0.5	1	2.5	1.5	Male	Yes	Yes	Moderate	Married	Poor sleep quality	Pre-College	Yes	Control room	Chinese	Yes	Transport
196T0209	42.9528	1	7	8.5	25.719	1.5	1	1.5	1	1.5	1.5	0	0.5	2.5	2.5	2	Male	Yes	No	High	Married	Poor sleep quality	Pre-College	Yes	workshop	Malay	No	Transport
206C2012	35.3087	1	4.5	8	25.8221	2.57143	1.5	0.5	0.5	0	1	0	1	2	0.5	2	Female	No	Yes	High	Married	Good sleep quality	College & above	Yes	Control room	Others	Yes	Transport
219I0603	37.859	3	4	8.75	22.9611	0.659524	1	1	0.5	0	0.5	0	1	2	0.5	1.5	Female	Yes	Yes	Moderate	Married	Good sleep quality	College & above	Yes	Control room	Malay	No	Transport
232E0109	40.0068	0.5	6	8.75	27.026	1.02143	1	0	0.5	0.5	1	1.5	1.5	1	1	4	Male	Yes	Yes	Moderate	Married	Poor sleep quality	College & above	Yes	Control room	Chinese	No	Transport
240D2708	37.6715	1	9.5	6	23.0324	0.764286	1	1	2	2.5	1.5	0	1.5	2	4.5	3	Male	Yes	Yes	Moderate	Single	Poor sleep quality	Pre-College	Yes	workshop	Malay	Yes	Transport
242I2503	49.566	0.5	4	8.375	28.8588	1.57143	1	0.5	1	0	1.5	0	0	1.5	1	1.5	Male	No	Yes	Moderate	Married	Poor sleep quality	Primary & Sec	No	workshop	Chinese	Yes	Transport
249G0211	35.5784	3	4	8	28.8489	2.20952	1	0.5	1	0	0.5	0	1	1.5	1	1.5	Male	No	Yes	Low	Married	Good sleep quality	College & above	Yes	Office	Malay	Yes	Transport
254G2306	34.5681	0.5	7.5	8.25	26.5715	1.57143	1	2	1.5	0.5	1	0.5	1	3	2	2.5	Female	Yes	Yes	Moderate	Married	Poor sleep quality	College & above	Yes	Control room	Malay	Yes	Transport
265A0309	38.7625	0	6.5	9	24.0224	1.03333	1	0.5	1	1.5	1.5	0.5	0.5	1.5	2.5	2.5	Male	Yes	Yes	Moderate	Married	Poor sleep quality	Pre-College	Yes	workshop	Malay	No	Transport
271H1612	46.7885	1.5	8.5	8.125	26.4717	1.23095	2	2	1.5	0.5	1.5	0	1	4	2	2.5	Female	Yes	Yes	High	Married	Poor sleep quality	Pre-College	No	Control room	Malay	Yes	University
279A0809	35.0623	5	5.5	7.5	22.8144	0.428571	1	1	1	0.5	1	0	1	2	1.5	2	Female	Yes	Yes	Moderate	Married	Poor sleep quality	College & above	Yes	workshop	Malay	Yes	Transport
279H0811	31.3279	1	3	8.375	22.9983	1.70476	1	0	0.5	0.5	0.5	0	0.5	1	1	1	Female	Yes	Yes	Low	Single	Good sleep quality	College & above	No	Control room	Chinese	No	Transport
292B1301	35.2129	1	5	8.5	22.97	2	1	1	1	0.5	1	0	0.5	2	1.5	1.5	Male	Yes	Yes	Moderate	Married	Poor sleep quality	College & above	No	Control room	Chinese	Yes	Transport
295D1606	40.4038	0	9.5	8	23.702	1.67619	1	1.5	3	1.5	1.5	0	1	2.5	4.5	2.5	Female	Yes	Yes	Moderate	Married	Poor sleep quality	Pre-College	No	Control room	Malay	Yes	Transport
298D1904	37.9343	0.5	6	8	26.1594	1	0.5	1	0.5	1.5	1.5	0.5	0.5	1.5	2	2.5	Male	Yes	Yes	Moderate	Married	Poor sleep quality	Pre-College	Yes	Control room	Malay	Yes	Transport
300T3004	33.9959	0	2.5	9	22.6291	1.67619	1	0.5	0	0	0.5	0	0.5	1.5	0	1	Male	No	Yes	High	Married	Good sleep quality	College & above	No	Office	Indian	No	University
303E3010	45.5031	1	3	9.5	23.4392	1.64286	0.5	0.5	0.5	0	0.5	0	1	1	0.5	1.5	Female	No	Yes	Moderate	Married	Good sleep quality	College & above	No	Office	Chinese	Yes	Transport
306I0508	36.9747	0	4	10	23.5607	2.57143	0.5	1	0	1	1	0	0.5	1.5	1	1.5	Male	Yes	Yes	High	Married	Poor sleep quality	Pre-College	Yes	Control room	Chinese	No	Transport
312C2605	37.7495	6	6	9.5	21.0132	1.07143	1.5	1	1	0	1.5	0	1	2.5	1	2.5	Female	No	Yes	Moderate	Married	Poor sleep quality	College & above	No	Office	Chinese	Yes	Transport
315G2902	28.1916	0	3.5	10.5	22.4062	0.428571	1	1	0	0.5	1	0	0	2	0.5	1	Female	Yes	Yes	Moderate	Single	Good sleep quality	Pre-College	Yes	Control room	Malay	No	Transport
318Z2011	50.4983	2.5	6.5	8.625	24.2086	2.5	1	2	1	0	1.5	0	1	3	1	2.5	Male	Yes	Yes	High	Married	Poor sleep quality	Pre-College	Yes	workshop	Malay	Yes	Transport
327B1902	34.3901	0.5	3.5	8	25.2632	1.92857	1	0.5	0.5	0	1	0	0.5	1.5	0.5	1.5	Female	No	Yes	High	Married	Good sleep quality	College & above	Yes	Office	Chinese	Yes	University
329U1512	35.7139	0	4	7.25	30.5222	1	1	1	0.5	0	0.5	0	1	2	0.5	1.5	Female	No	No	Moderate	Married	Good sleep quality	College & above	Yes	Office	Indian	No	Transport
332Z2105	29.1951	0.5	7.5	7.5	27.0399	3.74762	1	1.5	1	2	1	0	1	2.5	3	2	Male	No	Yes	High	Married	Poor sleep quality	College & above	No	Control room	Malay	No	Transport
341J1509	41.1732	1.5	5.5	10.5	23.3703	1.57143	1	1	0.5	0	1.5	0.5	1	2	0.5	3	Male	Yes	No	High	Married	Poor sleep quality	Pre-College	No	Control room	Chinese	Yes	Transport
348X1901	34.3655	2	4	8.875	22.8334	1.39286	1	0.5	0.5	0	1	0	1	1.5	0.5	2	Female	Yes	Yes	Moderate	Married	Poor sleep quality	College & above	Yes	Control room	Malay	No	Transport
350E1911	39.0678	4.5	4.5	8.5	20.0764	0.62381	1	0	0.5	0.5	1	0	1.5	1	1	2.5	Male	No	Yes	Moderate	Single	Good sleep quality	College & above	Yes	workshop	Chinese	No	Transport
362G1501	42.2108	0	4.5	7.75	21.2899	1.35714	0.5	1.5	1	0.5	1	0	0	2	1.5	1	Female	No	No	High	Married	Poor sleep quality	Pre-College	Yes	Control room	Malay	No	Transport
368C1403	41.1266	0	10.5	8.625	22.551	2.07143	1.5	2.5	1.5	2.5	1.5	0	1	4	4	2.5	Female	Yes	No	Moderate	Married	Poor sleep quality	Pre-College	No	Control room	Chinese	Yes	Transport
370I2301	44.4901	0.5	4.5	7	23.4925	0.42381	1	1.5	0	0	1.5	0	0.5	2.5	0	2	Male	Yes	Yes	High	Married	Good sleep quality	College & above	Yes	Office	Malay	Yes	University
375D1708	35.3621	3.5	8	8	22.6934	3.06667	1	1.5	1.5	1.5	1.5	0	1	2.5	3	2.5	Male	Yes	Yes	Moderate	Married	Poor sleep quality	Pre-College	Yes	Control room	Malay	No	Transport
375J2807	41.2539	0.5	8	8.25	21.0879	1.92857	1	1	1.5	2.5	1	0	1	2	4	2	Male	No	Yes	Moderate	Married	Poor sleep quality	College & above	No	Control room	Chinese	Yes	Transport
376J0109	59.1992	0.5	6.5	8	22.0585	1.07143	1	0.5	1	1	1.5	0.5	1	1.5	2	3	Male	Yes	No	High	Married	Poor sleep quality	College & above	No	Office	Chinese	No	Transport
380I2011	35.0185	2.5	4	10.375	23.2193	2.27619	1	0.5	0	0	1.5	0	1	1.5	0	2.5	Male	Yes	Yes	Moderate	Married	Good sleep quality	College & above	Yes	Control room	Malay	Yes	Transport
387J2807	44.6133	1	6.5	8.5	22.1838	0.214286	1	1.5	1	1	1	0	1	2.5	2	2	Female	Yes	No	Low	Married	Poor sleep quality	College & above	No	Control room	Malay	Yes	Transport
389C2112	37.2307	1.5	5	8.9	27.843	1.60476	1	0.5	1	0.5	1	0	1	1.5	1.5	2	Male	Yes	Yes	High	Married	Poor sleep quality	Pre-College	Yes	Control room	Malay	No	Transport
398H1509	58.3409	0	4	6	26.8732	3.10476	0.5	1	0.5	0	1.5	0	0.5	1.5	0.5	2	Female	No	Yes	Low	Married	Good sleep quality	Pre-College	Yes	Control room	Malay	No	Transport
401G1403	62.4791	0.5	4.5	8.75	28.0486	0.857143	1	0.5	0.5	1	1	0	0.5	1.5	1.5	1.5	Female	No	No	Moderate	Married	Good sleep quality	Pre-College	No	Office	Chinese	Yes	Transport
403G1106	34.0767	3.5	7	10	21.0919	2	1.5	1	1	1	1.5	0	1	2.5	2	2.5	Male	Yes	Yes	Moderate	Married	Poor sleep quality	Pre-College	Yes	Control room	Chinese	Yes	Transport
406G1004	44.3107	0.5	3.5	8.75	26.0283	2.12143	0.5	0.5	0.5	0	1.5	0	0.5	1	0.5	2	Male	No	Yes	High	Married	Good sleep quality	College & above	No	Control room	Chinese	Yes	Transport
418D0608	46.4559	0.5	4	8.25	24.7532	2.66667	0.5	1	0	1	1	0	0.5	1.5	1	1.5	Female	Yes	No	High	Married	Good sleep quality	College & above	Yes	Control room	Chinese	Yes	Transport
421F0706	39.3333	1.5	6.5	7	26.7216	1	1.5	0.5	2	0.5	1	0	1	2	2.5	2	Male	Yes	Yes	Moderate	Married	Poor sleep quality	College & above	Yes	workshop	Indian	Yes	Transport
424W0910	27.2019	0.5	6.5	8.125	26.5448	1.07143	1	1	2	1	1	0	0.5	2	3	1.5	Female	Yes	Yes	Moderate	Single	Poor sleep quality	College & above	No	Control room	Chinese	Yes	Transport
428F0910	31.3552	2	5	8.25	26.8892	1.96191	1	1.5	0.5	0	1.5	0	0.5	2.5	0.5	2	Male	No	Yes	Moderate	Married	Poor sleep quality	College & above	Yes	Control room	Malay	Yes	Transport
434H0711	56.6516	1	3.5	8.75	31.9993	1.23095	1	0	0.5	0.5	0.5	0	1	1	1	1.5	Female	Yes	No	Low	Married	Good sleep quality	Pre-College	No	Control room	Malay	Yes	Transport
437H0204	31.8877	4	4	10	24.2869	4.21429	1.5	0.5	1	0	0.5	0	0.5	2	1	1	Male	Yes	Yes	Moderate	Married	Good sleep quality	College & above	Yes	Control room	Malay	No	Transport
438N0506	31.9945	0.5	6.5	8.5	23.7742	1.15	1.5	1.5	1.5	0.5	1	0	0.5	3	2	1.5	Male	No	Yes	Moderate	Married	Poor sleep quality	Pre-College	Yes	workshop	Indian	No	Transport
439F0507	35.269	0	4	10.25	30.4025	0.928571	0.5	1	1	0.5	1	0	0	1.5	1.5	1	Male	Yes	Yes	High	Married	Poor sleep quality	Pre-College	Yes	workshop	Chinese	No	Transport
449C1010	35.0116	5.5	6	10	24.3931	3.33571	1.5	0.5	0.5	1.5	1.5	0	0.5	2	2	2	Male	Yes	Yes	High	Married	Poor sleep quality	Pre-College	Yes	Control room	Chinese	Yes	Transport
450G1405	33.5455	2	3.5	8.125	28.2885	1.21429	1	0.5	0.5	0	1	0	0.5	1.5	0.5	1.5	Male	Yes	Yes	High	Single	Good sleep quality	College & above	No	Control room	Malay	Yes	Transport
450R0301	31.9151	0	3.5	8.5	21.6766	1.5881	1	0.5	0.5	0	0.5	0	1	1.5	0.5	1.5	Male	No	Yes	Moderate	Single	Good sleep quality	College & above	Yes	Control room	Malay	Yes	Transport
456F0305	53.039	3.5	6.5	8.125	23.8346	3.5	1	1.5	1	0.5	1.5	0.5	0.5	2.5	1.5	2.5	Male	Yes	Yes	High	Married	Poor sleep quality	College & above	No	workshop	Malay	No	Transport
460C0101	37.6523	3.5	4	8	22.7104	1.51667	0.5	0.5	1	0	1	0	1	1	1	2	Male	Yes	Yes	Low	Married	Good sleep quality	Pre-College	Yes	workshop	Malay	Yes	Transport
474H3112	46.3313	0	4.5	7	28.2967	1.20476	0.5	1.5	0.5	0.5	1	0	0.5	2	1	1.5	Male	Yes	No	Moderate	Married	Poor sleep quality	College & above	Yes	workshop	Malay	Yes	Transport
477C2710	36.9925	1.5	5	8.5	22.9273	0.730952	1	0	1	0	1	0	2	1	1	3	Male	No	Yes	Moderate	Married	Good sleep quality	College & above	No	Office	Chinese	No	Transport
482H2109	27.1458	0	6	8.5	28.0061	1.21429	1	1	1.5	1.5	0.5	0	0.5	2	3	1	Male	Yes	Yes	Low	Married	Poor sleep quality	College & above	Yes	Control room	Malay	No	Transport
492X1902	27.2895	0	5	8	24.5926	1.23809	1	1.5	0	0.5	2	0	0	2.5	0.5	2	Male	No	Yes	Moderate	Married	Poor sleep quality	College & above	Yes	Control room	Others	No	Transport
499G0703	39.0048	0	4	8.125	24.6673	1.42857	0.5	0.5	2	0	1	0	0	1	2	1	Female	Yes	No	High	Married	Good sleep quality	Pre-College	Yes	workshop	Chinese	No	Transport
505A2008	38.219	1	6	8.5	19.3539	0.5	1	0.5	1.5	1	1	0	1	1.5	2.5	2	Female	No	Yes	Moderate	Married	Poor sleep quality	Pre-College	No	Office	Chinese	Yes	Transport
512A2508	39.5784	6	9	8.5	30.6603	2.92857	1.5	1	2.5	0	1.5	0.5	2	2.5	2.5	4	Male	Yes	Yes	Moderate	Married	Poor sleep quality	Pre-College	No	Control room	Malay	Yes	Transport
514E1212	25.6797	0.5	5.5	8.5	25.6337	0.87381	0.5	0.5	1.5	1	1	0	1	1	2.5	2	Male	No	No	High	Married	Poor sleep quality	College & above	Yes	Office	Indian	No	Transport
518A0705	39.6071	0	5	8.25	23.996	1.74762	1	1.5	0.5	0	1.5	0	0.5	2.5	0.5	2	Male	Yes	Yes	High	Married	Poor sleep quality	Pre-College	Yes	Control room	Malay	No	Transport
521J0410	39.3374	0	9	9	29.6062	2.14286	1.5	2	1	1.5	2	0	1	3.5	2.5	3	Male	Yes	Yes	Moderate	Married	Poor sleep quality	College & above	No	Control room	Others	No	University
524C0412	33.1609	6	6	8.125	25.7134	1.5	1.5	1	0.5	0	2	0	1	2.5	0.5	3	Male	Yes	Yes	Moderate	Married	Poor sleep quality	College & above	No	Control room	Chinese	No	Transport
527A1703	31.1184	1	6.5	9.375	27.6214	2	1	2	1	0	1.5	0	1	3	1	2.5	Female	Yes	Yes	Low	Married	Poor sleep quality	Pre-College	Yes	Control room	Malay	No	Transport
531F1812	43.6824	0	5	9	25.9585	1.42857	1	0.5	0.5	1	1	0	1	1.5	1.5	2	Male	Yes	Yes	Low	Married	Good sleep quality	College & above	No	Control room	Chinese	Yes	Transport
535B1111	44.1095	0	2.5	10	21.7446	2	1	0.5	0	0	1	0	0	1.5	0	1	Female	Yes	No	Moderate	Married	Good sleep quality	Pre-College	Yes	Control room	Malay	Yes	Transport
536B1506	27.9343	2.5	4.5	8	25.0809	0.835714	1	1	0	0.5	1	0	1	2	0.5	2	Male	Yes	No	Moderate	Single	Good sleep quality	College & above	No	Control room	Chinese	Yes	Transport
542B0207	47.3922	6	6	8.125	23.1798	1.87381	1	2	1.5	0	0.5	0	1	3	1.5	1.5	Male	Yes	Yes	Moderate	Married	Poor sleep quality	Pre-College	No	workshop	Malay	Yes	Transport
550Z2502	35.1568	0.5	4.5	8.125	25.3884	1.92857	1	1	0.5	0	1	0	1	2	0.5	2	Female	No	Yes	Moderate	Single	Good sleep quality	College & above	No	Office	Chinese	Yes	University
557D2406	47.1253	1	5.5	7	24.0742	2.38095	1	1	1.5	0	1	0	1	2	1.5	2	Male	Yes	Yes	Moderate	Married	Poor sleep quality	College & above	No	workshop	Malay	Yes	Transport
566Z0406	41.7317	0	4.5	9	22.3427	1.28095	0.5	0.5	1	0.5	1	0	1	1	1.5	2	Male	No	No	High	Married	Good sleep quality	Pre-College	Yes	workshop	Malay	Yes	Transport
569D1004	45.1841	8	9.5	9	23.4076	2.55	1	1.5	2	1.5	1.5	0	2	2.5	3.5	3.5	Male	No	Yes	High	Married	Poor sleep quality	College & above	Yes	Office	Chinese	Yes	Transport
575B1110	29.3525	0	4.5	8.25	28.3758	1.47381	1	0.5	1.5	0	1	0	0.5	1.5	1.5	1.5	Male	No	Yes	Moderate	Single	Good sleep quality	Pre-College	Yes	Office	Chinese	Yes	Transport
583C2507	28.475	0	1	9	21.7916	0.714286	0	0	0	0	0.5	0	0.5	0	0	1	Female	No	Yes	Moderate	Married	Good sleep quality	College & above	No	Office	Chinese	Yes	Transport
586U0802	37.5989	0.5	6	8.5	24.7933	1.26667	0.5	1	1	1	1.5	0	1	1.5	2	2.5	Male	Yes	Yes	High	Married	Poor sleep quality	College & above	Yes	workshop	Malay	No	Transport
593B2212	32.7269	2	3.5	8.5	27.2999	2.71429	1	0	1	0	1	0	0.5	1	1	1.5	Male	Yes	No	Moderate	Married	Good sleep quality	Pre-College	No	Control room	Chinese	Yes	Transport
598X0610	51.3333	0.5	5	10.5	31.179	2.28571	0.5	1.5	0	1.5	1.5	0	0	2	1.5	1.5	Male	Yes	Yes	High	Married	Poor sleep quality	Pre-College	Yes	Control room	Chinese	Yes	Transport
604I1601	40.6297	0	5.5	9.25	31.0346	2.5	1	0.5	1	0.5	1	0.5	1	1.5	1.5	2.5	Male	Yes	Yes	High	Married	Poor sleep quality	Pre-College	No	workshop	Indian	Yes	Transport
608D0806	35.6359	0	4.5	8.875	23.7084	0.659524	1	1.5	0	0	1	0	1	2.5	0	2	Male	Yes	No	Moderate	Single	Good sleep quality	College & above	No	Control room	Chinese	Yes	Transport
612G2707	27.6988	2.5	8	8.5	22.5407	0.72619	1.5	1.5	1.5	1.5	1	0	1	3	3	2	Male	No	Yes	Moderate	Married	Poor sleep quality	College & above	No	Office	Chinese	No	Transport
619H1507	52.3285	3	10	8.25	24.6872	2.5	2	2	2	1	2	0	1	4	3	3	Male	Yes	No	Moderate	Married	Poor sleep quality	Pre-College	Yes	workshop	Malay	Yes	Transport
622B1811	41.4428	0	4	8.375	27.7897	0.87381	1	1.5	0	0.5	1	0	0	2.5	0.5	1	Female	No	No	Moderate	Married	Good sleep quality	Pre-College	Yes	Control room	Malay	Yes	Transport
622I0210	32.8282	5	7	8	22.7766	2	1	1.5	1	0.5	1.5	0	1.5	2.5	1.5	3	Female	Yes	No	High	Married	Poor sleep quality	College & above	Yes	Control room	Malay	Yes	University
627H1509	44.5886	4	6	9	24.4401	2.71429	0.5	0	2.5	1	1	0	1	0.5	3.5	2	Female	No	Yes	Moderate	Single	Poor sleep quality	Pre-College	No	Office	Chinese	Yes	Transport
638C1812	47.7837	6	3.5	8.625	24.92	2	1	0.5	0.5	0	1	0	0.5	1.5	0.5	1.5	Male	Yes	Yes	High	Married	Good sleep quality	Pre-College	Yes	Control room	Chinese	Yes	Transport
639H2712	50.3806	1.5	7.5	11.75	26.3744	2.71429	1.5	1	0.5	0	1	1.5	2	2.5	0.5	4.5	Male	No	No	High	Married	Poor sleep quality	Pre-College	Yes	Control room	Malay	Yes	Transport
641J1802	43.1691	0.5	8.5	10.25	31.9326	1.57143	1.5	1.5	1.5	0.5	1	1.5	1	3	2	3.5	Female	Yes	No	Low	Married	Poor sleep quality	Pre-College	Yes	Control room	Chinese	Yes	Transport
646I0405	50.4381	1	6	10	37.1808	2.67619	1	0.5	0.5	1.5	1	0.5	1	1.5	2	2.5	Male	Yes	Yes	Moderate	Married	Poor sleep quality	Primary & Sec	Yes	workshop	Malay	Yes	Transport
651C0507	37.206	0.5	6	8	26.9596	3.57143	0.5	1.5	1.5	0.5	1	0	1	2	2	2	Male	Yes	Yes	Moderate	Married	Poor sleep quality	College & above	No	Control room	Malay	No	Transport
655H0903	34.7967	0	6	8.375	23.8221	1.14286	1	1.5	0.5	0.5	1.5	0	1	2.5	1	2.5	Female	No	No	High	Single	Poor sleep quality	College & above	No	Office	Chinese	No	Transport
661C2310	40.3066	0.5	7	7.5	31.2571	2.07143	1	1.5	0	2.5	1	0	1	2.5	2.5	2	Male	Yes	Yes	Moderate	Married	Poor sleep quality	Pre-College	Yes	workshop	Chinese	No	Transport
670Z1610	41.8918	1.5	8	9.2	27.1701	2	1.5	2.5	1	1.5	1	0	0.5	4	2.5	1.5	Male	Yes	Yes	High	Married	Poor sleep quality	Pre-College	Yes	Control room	Malay	Yes	Transport
672H2906	35.4853	1	5	9.25	23.9092	1	0.5	1	0.5	1	1.5	0	0.5	1.5	1.5	2	Female	No	No	Moderate	Married	Poor sleep quality	College & above	Yes	Office	Malay	Yes	Transport
675M1909	43.8207	1	5	10.5	26.7959	1.99524	0.5	1	1.5	0	1.5	0.5	0	1.5	1.5	2	Male	Yes	Yes	Moderate	Married	Poor sleep quality	College & above	No	Control room	Indian	No	Transport
676Z1110	33.0787	1	6	8.075	32.2638	2.35714	1	0.5	1.5	0.5	1.5	0	1	1.5	2	2.5	Male	Yes	Yes	Moderate	Married	Poor sleep quality	Pre-College	Yes	Control room	Malay	Yes	Transport
681G1503	30.6147	0.5	5	8.625	23.208	1.14286	1	2	0	0	1.5	0	0.5	3	0	2	Female	Yes	Yes	Moderate	Single	Poor sleep quality	College & above	Yes	Control room	Malay	No	Transport
682B2112	45.4743	0	3.5	7.25	28.0616	1.73095	1	0	0.5	0	1.5	0	0.5	1	0.5	2	Male	No	Yes	High	Married	Good sleep quality	College & above	Yes	Office	Chinese	No	Transport
694B3001	41.1403	0	7	8.375	22.0805	1.5881	1	0.5	2	2	1	0	0.5	1.5	4	1.5	Female	Yes	Yes	Moderate	Married	Poor sleep quality	College & above	No	Control room	Chinese	Yes	Transport
699D0503	44.6694	0	4.5	10.125	30.8089	0.428571	0.5	0.5	1.5	1	1	0	0	1	2.5	1	Male	Yes	Yes	Low	Married	Poor sleep quality	Pre-College	No	Control room	Chinese	Yes	Transport
709B1812	42.6913	0	5	8.65	25.8777	1.44524	0.5	2	0.5	0.5	1	0	0.5	2.5	1	1.5	Male	No	Yes	High	Married	Poor sleep quality	College & above	No	Control room	Others	No	Transport
719C2812	41.0732	1.5	2.5	10	28.6609	1.67619	1	0.5	0.5	0	0.5	0	0	1.5	0.5	0.5	Male	Yes	Yes	Moderate	Married	Good sleep quality	Pre-College	Yes	Control room	Indian	Yes	Transport
719M1308	26.7995	2	5.5	8.75	33.0809	1.6381	1.5	1	1	0	1	0	1	2.5	1	2	Male	Yes	Yes	Moderate	Married	Poor sleep quality	Pre-College	Yes	workshop	Malay	No	Transport
723C1501	47.4812	1	4	8.125	27.7795	1.08333	1	1	0	1	1	0	0	2	1	1	Male	Yes	Yes	High	Married	Good sleep quality	Pre-College	Yes	workshop	Chinese	Yes	Transport
727D0209	40.1643	0	8.5	8.375	22.3239	1.60476	1	1.5	1	2	1.5	0	1.5	2.5	3	3	Male	Yes	Yes	High	Married	Poor sleep quality	Pre-College	No	Control room	Malay	No	Transport
734E3003	54.9254	0	5	8.25	26.5982	2.65952	1	0.5	2	0	1	0	0.5	1.5	2	1.5	Male	Yes	Yes	Moderate	Married	Poor sleep quality	Pre-College	No	workshop	Indian	No	Transport
749H0204	34.3819	0	1.5	10	26.8066	0.159524	0.5	0	0.5	0	0.5	0	0	0.5	0.5	0.5	Female	Yes	Yes	Moderate	Single	Good sleep quality	College & above	No	Control room	Indian	No	University
751Z2711	26.8419	5	5	8.25	22.1914	0.857143	1	1	0.5	0	1.5	0	1	2	0.5	2.5	Female	No	Yes	Moderate	Married	Good sleep quality	College & above	Yes	Control room	Malay	No	Transport
752E2311	29.822	0	4.5	8.5	28.1537	3.5	0.5	0.5	1.5	0.5	1	0	0.5	1	2	1.5	Male	No	Yes	Moderate	Married	Poor sleep quality	College & above	Yes	Control room	Malay	Yes	Transport
759F0412	26.4942	2.5	8	8	36.0849	1.28571	1	1.5	1.5	1	1.5	0	1.5	2.5	2.5	3	Female	No	Yes	High	Single	Poor sleep quality	College & above	Yes	Office	Indian	Yes	Transport
764I1809	46.7461	0	4.5	8.125	27.9602	2.1	1	1	0	0.5	1	0	1	2	0.5	2	Female	Yes	No	Moderate	Married	Good sleep quality	Pre-College	No	Control room	Chinese	Yes	Transport
780Q1006	27.8056	0	7	7	28.1596	1.42381	1	1	1.5	0.5	2	0	1	2	2	3	Male	No	No	High	Married	Poor sleep quality	College & above	No	workshop	Indian	No	Transport
785X2602	40.2998	0.5	9	8.25	28.5848	3.64286	1.5	2	1.5	1	2	0	1	3.5	2.5	3	Male	No	Yes	Moderate	Married	Poor sleep quality	Pre-College	Yes	Office	Malay	Yes	Transport
790F1905	33.8289	1	7.5	8.5	23.2977	3	1.5	1	2	1.5	1	0	0.5	2.5	3.5	1.5	Male	No	No	Moderate	Married	Poor sleep quality	College & above	Yes	Control room	Malay	Yes	Transport
793I0105	33.1704	0.5	1.5	6.75	26.4009	0.907143	0.5	0	0	0	0.5	0	0.5	0.5	0	1	Male	No	Yes	High	Married	Good sleep quality	College & above	No	Control room	Malay	No	Transport
795B3009	43.9877	1	7.5	8.25	28.9223	1.92857	1	1	2	1.5	1.5	0	0.5	2	3.5	2	Male	Yes	No	Moderate	Married	Poor sleep quality	College & above	Yes	Control room	Indian	No	Transport
795U2304	48.8652	2.5	5.5	9.625	26.6815	1.57143	1	1	1	1.5	1	0	0	2	2.5	1	Male	Yes	No	High	Married	Poor sleep quality	Pre-College	Yes	workshop	Malay	No	Transport
803A1703	35.4114	1.5	6	8.5	22.0801	3.92857	0.5	1	1	1	1.5	0	1	1.5	2	2.5	Female	Yes	Yes	Moderate	Married	Poor sleep quality	Primary & Sec	Yes	workshop	Malay	Yes	Transport
805Z1509	41.399	0	5	8.25	23.2832	1.53333	0.5	0.5	1.5	1	1	0	0.5	1	2.5	1.5	Male	No	Yes	Low	Married	Poor sleep quality	College & above	No	Control room	Chinese	No	Transport
808C2505	39.3881	0.5	5	8	24.9323	1.51667	1	1	2	0.5	0	0	0.5	2	2.5	0.5	Female	Yes	Yes	Moderate	Married	Poor sleep quality	Pre-College	No	Control room	Malay	Yes	Transport
809F0305	35.6181	5.5	4	9	22.6528	2.6	1	0.5	0.5	0	1	0	1	1.5	0.5	2	Male	No	Yes	High	Married	Poor sleep quality	Pre-College	No	Control room	Indian	Yes	Transport
812D0609	27.0678	0.5	4	9.25	23.8072	0.642857	1	0.5	0.5	0	1	0	1	1.5	0.5	2	Male	No	Yes	Moderate	Married	Good sleep quality	College & above	Yes	Office	Malay	Yes	Transport
819B1308	32.7077	0	2.5	8.5	30.2017	0.571429	0.5	1	0	0	0.5	0	0.5	1.5	0	1	Female	Yes	No	Moderate	Married	Good sleep quality	College & above	Yes	Control room	Malay	No	Transport
824I0707	57.6701	0	6.5	8.25	23.9789	2.17619	1	0.5	0.5	1.5	1	1	1	1.5	2	3	Male	Yes	No	Moderate	Married	Poor sleep quality	Pre-College	Yes	Control room	Malay	Yes	Transport
826G2010	52.2546	2.5	8.5	8.75	31.549	2.14286	1.5	1	2.5	1.5	1	0	1	2.5	4	2	Female	Yes	No	Moderate	Married	Poor sleep quality	Pre-College	No	Control room	Malay	No	Transport
831J2703	31.7714	0	3	8.5	26.9285	3.28571	0.5	0.5	1	0.5	0.5	0	0	1	1.5	0.5	Male	No	Yes	Moderate	Single	Good sleep quality	Pre-College	No	workshop	Malay	No	Transport
841D0607	45.0541	0.5	6.5	8.125	23.8134	1.92857	1.5	0.5	0.5	1	1.5	0	1.5	2	1.5	3	Male	Yes	Yes	High	Married	Poor sleep quality	Pre-College	Yes	workshop	Chinese	Yes	Transport
849C0203	40.6598	1	4	8.75	28.4857	1.57143	1	0.5	1	1.5	0	0	0	1.5	2.5	0	Female	Yes	Yes	High	Married	Poor sleep quality	Pre-College	No	Control room	Chinese	Yes	Transport
856R1402	31.3635	1.5	6	8	21.7608	0.516667	1	1.5	0.5	0.5	1.5	0	1	2.5	1	2.5	Female	Yes	Yes	Moderate	Single	Poor sleep quality	College & above	No	Control room	Chinese	No	Transport
862D2812	24.909	0	3.5	8.25	21.5754	1.89048	0.5	0	0.5	1	0.5	0	1	0.5	1.5	1.5	Male	Yes	Yes	High	Single	Poor sleep quality	Pre-College	No	Control room	Chinese	No	Transport
863A2701	49.2184	4.5	4.5	10	21.2919	2.64286	0.5	0	1.5	0	1	0	1.5	0.5	1.5	2.5	Female	No	Yes	Low	Married	Poor sleep quality	College & above	No	Office	Chinese	Yes	Transport
865F2807	46.423	0	7.5	8.5	31.305	1.5881	1	1.5	1.5	2	1	0	0.5	2.5	3.5	1.5	Male	No	Yes	Moderate	Married	Poor sleep quality	College & above	No	Office	Malay	No	Transport
876F2406	45.3388	1	6	8.625	29.5931	1.24286	1.5	1.5	0.5	0.5	1	0	1	3	1	2	Female	No	Yes	Moderate	Married	Poor sleep quality	Pre-College	No	Office	Malay	Yes	Transport
880B1512	46.512	0.5	4.5	9	22.9304	1.10476	1.5	1	0.5	0	1	0	0.5	2.5	0.5	1.5	Female	No	Yes	Moderate	Married	Poor sleep quality	College & above	No	Office	Indian	No	Transport
884D2807	39.1567	2.5	5	10.25	28.5606	1.21429	1	0.5	1.5	0.5	1	0	0.5	1.5	2	1.5	Male	No	Yes	Low	Married	Good sleep quality	College & above	Yes	Control room	Malay	Yes	Transport
888G1910	41.9945	0	7.5	8	22.7651	2.5	1	1	1	1.5	1	1.5	0.5	2	2.5	3	Female	Yes	No	High	Married	Poor sleep quality	Pre-College	No	Control room	Malay	No	Transport
890N1708	32.9076	1.5	8	7	26.109	2.64286	1.5	1	0	1.5	1.5	1	1.5	2.5	1.5	4	Female	No	Yes	High	Married	Poor sleep quality	College & above	Yes	Control room	Malay	No	Transport
894T1110	46.3299	0.5	6	7.9	24.6028	1.65952	1	0.5	1.5	1.5	1	0	0.5	1.5	3	1.5	Female	No	No	Moderate	Married	Poor sleep quality	Pre-College	No	Control room	Malay	Yes	Transport
897A1905	33.77	3.5	3.5	8.625	29.1244	0.17619	0.5	0.5	0.5	0	1	0.5	0.5	1	0.5	2	Male	Yes	Yes	Moderate	Married	Good sleep quality	College & above	No	workshop	Malay	No	Transport
903Z1912	34.5298	1	3.5	8.5	32.5226	1.03333	1	0	0.5	0.5	1	0	0.5	1	1	1.5	Male	No	Yes	Moderate	Married	Good sleep quality	College & above	No	Control room	Malay	Yes	Transport
906G2610	31.1129	0	8	8.125	34.378	1.76429	1.5	1.5	1.5	1.5	1.5	0	0.5	3	3	2	Male	Yes	No	Moderate	Married	Poor sleep quality	Pre-College	Yes	Control room	Malay	Yes	Transport
908Z2611	41.6003	4.5	9	10	22.3214	1.19286	1.5	1	1.5	2	2	0	1	2.5	3.5	3	Female	No	Yes	High	Married	Poor sleep quality	Pre-College	Yes	Control room	Malay	Yes	Transport
915G3105	43.0007	0.5	2	8	28.619	1.6381	0.5	0.5	0	0	1	0	0	1	0	1	Female	Yes	Yes	Moderate	Married	Good sleep quality	Pre-College	No	Control room	Chinese	Yes	Transport
923A2007	44.9952	0	3.5	8.375	28.8971	0.440476	0.5	0	1.5	0	1	0	0.5	0.5	1.5	1.5	Male	No	Yes	Moderate	Married	Good sleep quality	College & above	No	Control room	Chinese	No	Transport
928I1408	45.7604	2.5	6.5	8.2	25.8252	2.20952	1	1.5	1.5	0.5	1	0	1	2.5	2	2	Male	Yes	Yes	Moderate	Married	Poor sleep quality	College & above	No	Control room	Chinese	Yes	Transport
929G2608	34.5106	1	4.5	7	26.0123	2.17619	1	1	0.5	0.5	1	0	0.5	2	1	1.5	Male	No	Yes	High	Married	Good sleep quality	College & above	Yes	workshop	Indian	No	Transport
933E1810	32.193	0.5	3	8	21.1642	1.15952	0.5	0.5	0.5	0.5	1	0	0	1	1	1	Female	No	Yes	Moderate	Married	Good sleep quality	College & above	Yes	Office	Malay	Yes	Transport
937Z3107	51.0623	1.5	4.5	8.125	23.9506	1.6381	1	0	1.5	0	1	0	1	1	1.5	2	Male	Yes	Yes	Moderate	Married	Good sleep quality	College & above	Yes	Control room	Chinese	No	University
939G1410	42.679	0	6.5	8	21.472	1.0881	1.5	0.5	1.5	2	0.5	0	0.5	2	3.5	1	Male	Yes	Yes	Moderate	Married	Poor sleep quality	Pre-College	Yes	Control room	Indian	No	Transport
943F0107	36.538	4	4	8.75	31.2515	1.5881	1	0.5	1	0	1	0	0.5	1.5	1	1.5	Female	No	Yes	High	Married	Poor sleep quality	College & above	No	Office	Malay	No	Transport
945L1210	43.039	0	3.5	8.125	31.2815	1.6381	0.5	0.5	0.5	0	1	0	1	1	0.5	2	Female	Yes	Yes	Moderate	Single	Good sleep quality	Pre-College	Yes	Control room	Chinese	Yes	Transport
946C0910	37.922	0	3.5	8.625	31.6876	1.39048	1	0.5	1	0	1	0	0	1.5	1	1	Female	Yes	No	High	Married	Good sleep quality	Pre-College	Yes	Control room	Malay	No	Transport
951I1810	27.3443	1	3	8.5	18.8065	1.14286	0.5	0	0.5	0.5	0.5	0	1	0.5	1	1.5	Female	No	Yes	Moderate	Married	Good sleep quality	College & above	No	Control room	Chinese	No	Transport
954Z2803	40.9993	0	2	8.5	25.6656	3.5	1	0	0.5	0	0.5	0	0	1	0.5	0.5	Male	No	Yes	Moderate	Married	Good sleep quality	Pre-College	Yes	Control room	Chinese	Yes	Transport
956A1902	44.3655	3	7.5	8.5	24.7797	1.46191	1	1	2	2	1	0	0.5	2	4	1.5	Female	No	Yes	Moderate	Married	Poor sleep quality	College & above	Yes	Office	Chinese	Yes	Transport
965H3105	45.425	1.5	6.5	8.125	28.9372	2.57143	1.5	1.5	1	0	1.5	0	1	3	1	2.5	Male	Yes	Yes	High	Married	Poor sleep quality	Pre-College	Yes	Control room	Malay	Yes	Transport
966U0808	33.9836	0.5	3	8.375	34.1434	1.21429	1	0	1	0.5	0.5	0	0	1	1.5	0.5	Male	No	No	High	Married	Good sleep quality	Pre-College	Yes	Control room	Malay	No	Transport
968F1604	39.7974	2	5	10.5	33.7277	1.58333	1	1	0.5	0	1.5	0	1	2	0.5	2.5	Female	Yes	Yes	Moderate	Married	Good sleep quality	College & above	Yes	Control room	Chinese	Yes	Transport
972F1108	52.5544	1	6.5	8.5	22.7396	1.07143	1.5	0.5	1.5	0	1	1	1	2	1.5	3	Female	No	Yes	Low	Married	Poor sleep quality	Pre-College	No	Office	Chinese	Yes	Transport
973A2601	28.0055	0	3.5	8.25	22.4634	1.5	1	0.5	0.5	0.5	1	0	0	1.5	1	1	Female	No	No	Moderate	Married	Good sleep quality	College & above	Yes	Office	Malay	No	Transport
976D0712	31.0363	3	5.5	7	25.4913	2.31905	0.5	0.5	1	1.5	0.5	0	1.5	1	2.5	2	Male	No	Yes	Moderate	Single	Poor sleep quality	Pre-College	Yes	Control room	Chinese	Yes	Transport
983I2911	35.6578	0	7	10.125	24.7103	1.01667	1	0.5	2	1.5	0.5	0	1.5	1.5	3.5	2	Male	Yes	No	High	Single	Poor sleep quality	Pre-College	Yes	Control room	Malay	No	Transport
984J0510	45.87	1	4.5	8.5	21.1737	2.15952	1	0.5	0.5	0.5	1.5	0	0.5	1.5	1	2	Female	No	Yes	Moderate	Single	Poor sleep quality	College & above	No	Office	Chinese	Yes	University
989D3108	36.115	1.5	3	10.25	22.9222	3.21429	0.5	1	0.5	0	0.5	0	0.5	1.5	0.5	1	Male	Yes	No	Low	Married	Poor sleep quality	Pre-College	Yes	workshop	Chinese	No	Transport
990Z1609	58.731	0	5.5	7.75	24.7152	1.07143	1	0.5	1.5	1	1	0	0.5	1.5	2.5	1.5	Female	No	Yes	Moderate	Married	Poor sleep quality	Pre-College	No	Office	Chinese	Yes	Transport
993B0709	34.9459	0	1.5	9.5	22.4557	1.5	0.5	0.5	0	0	0.5	0	0	1	0	0.5	Female	No	No	Moderate	Single	Good sleep quality	Pre-College	No	Control room	Malay	Yes	Transport
